# Supplementary material for: Weight Change across Adulthood in Relation to Non-Alcoholic Fatty Liver Disease among Non-Obese Individuals
Source: Nutrients. 2022 May 20;14(10):2140. doi: 10.3390/nu14102140 (PMC9144793; doi:10.3390/nu14102140)
Supplement: Supplementary file 1 [file nutrients-14-02140-s001.zip]

Archive with 1 entries (1 files):
- nutrients-1721399-supplementary.pdf
